# Supplementary material for: Manipulating midbrain dopamine neurons and reward-related behaviors with light-controllable nicotinic acetylcholine receptors
Source: eLife. 2018 Sep 4;7:e37487. doi: 10.7554/eLife.37487 (PMC6122951; doi:10.7554/eLife.37487)
Supplement: Figure 1—source data 1. [file elife-37487-fig1-data1.xlsx]

## Sheet: Feuil1
	Fig 1.E Current amplitude (-pA) with Nic 100uM
		dark	380nm	525nm
	cell1	9.3	2.7	9.4
	cell2	10	1	7
	cell3	11	1.1	9.6
	cell4	21.7	2.65	19.2
	cell5	11.6	3.1	10.1
	Fig 1.E Current amplitude (-pA) with CCh 1mM
	cell	525nm	380nm	525nm
	cell1	12.2	7.9	15.6
	cell2	20.7	1.9	15.6
	cell3	38	9.5	31.45
	cell4	23.2	3.6	20
	Fig 1.F Current amplitude (-pA) with Nic 100uM
		525nm	380nm	dark2	dark3	dark4	dark5	dark6	525nm
	cell1	18	3.4	1.1	8.9	6.2	4.5	2.3	13.3
	cell2	16.3	0.85	0.7	2.9	1.8	5.9	1	12.8
	cell3	11	3.2	1.25	6.8	3	2.4	3.2	10.5
	cell4	11	0.2	2.8	0	1.3	1.3	1.1	6.9
	cell5	10.4	0.9	0.4	0.2	0	0	0.9	10.6
