# Supplementary material for: Manipulating midbrain dopamine neurons and reward-related behaviors with light-controllable nicotinic acetylcholine receptors
Source: eLife. 2018 Sep 4;7:e37487. doi: 10.7554/eLife.37487 (PMC6122951; doi:10.7554/eLife.37487)
Supplement: Figure 2—source data 1. [file elife-37487-fig2-data1.xlsx]

## Sheet: Feuil1
	Fig 2.D Current amplitude (-pA)
			525nm	380nm
	CTRL	neuron1	9.2	9.6
		neuron2	6.8	9.4
		neuron3	5.5	4.6
		neuron4	3.1	3.4
		neuron5	34.2	36.6
		neuron6	19.2	18.2
	LinAChR Nicotine 30uM	neuron1	64.9	56.9
		neuron2	8	1.7
		neuron3	10.35	2.7
		neuron4	8.6	5.4
		neuron5	5.2	1
		neuron6	12.6	10.8
	LinAChR Nicotine 500uM	neuron1	19	3.4
		neuron2	11.6	4.5
		neuron3	5.6	1.9
		neuron4	2.7	1
	Fig 2.E Current Amplitude (-pA)
	Ctrl WT (Nic 30uM)	neuron1	11.5
		neuron2	7.6
		neuron3	6.2
		neuron4	3.1
		neuron5	39.4
		neuron6	19.2
	LinAChR (Nic 30uM)	neuron1	34.9
		neuron2	6.6
		neuron3	10.4
		neuron4	8.3
		neuron5	5.2
		neuron6	20
