# Supplementary material for: Manipulating midbrain dopamine neurons and reward-related behaviors with light-controllable nicotinic acetylcholine receptors
Source: eLife. 2018 Sep 4;7:e37487. doi: 10.7554/eLife.37487 (PMC6122951; doi:10.7554/eLife.37487)
Supplement: Figure 3—source data 1. [file elife-37487-fig3-data1.xlsx]

## Sheet: Feuil1
	Fig 3C-G Firing rate (Hz)
			520nm	390nm
	Type 1	neuron1	2.1	1.2
		neuron2	3	1.2
		neuron3	2.35	1.2
		neuron4	1.35	0.8
		neuron5	3	1.6
		neuron6	3.4	1.4
		neuron7	2.6	2.2
		neuron8	2.5	1.6
		neuron9	2.8	0.6
		neuron10	4.35	2.2
		neuron11	2.4	1.6
		neuron12	4.1	3
		neuron13	4.5	3.8
		neuron14	1.45	0.8
		neuron15	2.1	1.2
		neuron16	8.6	4
		neuron17	7.5	3.2
		neuron18	2.1	1.4
		neuron19	5.2	3
		neuron20	4.15	2.8
		neuron21	2.1	1.4
		neuron22	6.05	2.4
		neuron23	2.35	1.6
		neuron24	1.9	0.8
	Type 2	neuron1	5.4	7.2
		neuron2	2.9	4.6
		neuron3	2.4	3.6
		neuron4	3.9	8.2
		neuron5	4.7	6.6
		neuron6	1.4	4.2
		neuron7	8.4	9.8
		neuron8	1.35	1.6
		neuron9	1	1.4
	Ctrl MAHoCh alone	neuron1	1.7	1.8
		neuron2	3.2	3.2
		neuron3	3.4	3.2
		neuron4	3.25	3.6
		neuron5	2.95	2.8
		neuron6	1.05	1
		neuron7	2.5	2.6
		neuron8	5.3	5.8
		neuron9	7.4	7
		neuron10	2.5	2.6
		neuron11	6.55	6.4
		neuron12	6.5	6.4
		neuron13	2.5	2.2
		neuron14	1.65	1.6
		neuron15	2.2	2.6
		neuron16	9.5	9
		neuron17	1.2	1.2
		neuron18	1.3	1.2
		neuron19	9.5	9.8
		neuron20	9.6	8.8
		neuron21	1	1
		neuron22	1.5	1.4
		neuron23	6.5	7.2
		neuron24	1.8	1.8
		neuron25	4.1	4.2
		neuron26	1.55	1.2
		neuron27	2	1.8
		neuron28	6	6.2
