# Supplementary material for: Manipulating midbrain dopamine neurons and reward-related behaviors with light-controllable nicotinic acetylcholine receptors
Source: eLife. 2018 Sep 4;7:e37487. doi: 10.7554/eLife.37487 (PMC6122951; doi:10.7554/eLife.37487)
Supplement: Figure 4—source data 1. [file elife-37487-fig4-data1.xlsx]

## Sheet: Feuil1
	Fig4.D - Nicotine induced Δfiring rata (%from baseline)
		Dark	390nm	520nm
	neuron1	112	112.3	117.3
	neuron2	116.2	114.8	119.4
	neuron3	111.5	99.2	116.9
	neuron4	189.5	124.9	166.1
	neuron5	123.6	110.7	111.7
	neuron6	117.3	102.6	113.6
	neuron7	151.35	106.3	151.9
	Fig4.D - Nicotine induced ΔSWB (%from baseline)
		Dark	390nm	520nm
	neuron1	113	108.4	114.8
	neuron2	123.2	102.6	117.5
	neuron3	151.7	119.6	122.5
