# Supplementary material for: Manipulating midbrain dopamine neurons and reward-related behaviors with light-controllable nicotinic acetylcholine receptors
Source: eLife. 2018 Sep 4;7:e37487. doi: 10.7554/eLife.37487 (PMC6122951; doi:10.7554/eLife.37487)
Supplement: Figure 5—source data 1. [file elife-37487-fig5-data1.xlsx]

## Sheet: Feuil1
	Fig5.C - CPP individual preference scores (s)
	experiment	mouse	preference score (s)
	WT Saline	1	-61.15
	WT Saline	2	-92.15
	WT Saline	3	64.05
	WT Saline	4	27.95
	WT Saline	5	15.25
	WT Saline	6	-30.55
	WT Nicotine	1	121.95
	WT Nicotine	2	43.4
	WT Nicotine	3	7.1
	WT Nicotine	4	213.5
	WT Nicotine	5	113.85
	WT Nicotine	6	151.3
	WT Nicotine	7	433.1
	WT Nicotine	8	404.6
	WT Nicotine	9	143.3
	WT Nicotine	10	51.9
	WT Nicotine	11	-40.8
	WT Nicotine	12	301.65
	WT Nicotine	13	222.4
	WT Nicotine	14	356
	WT Nicotine	15	-34.2
	B2KO Nicotine	1	-26.65
	B2KO Nicotine	2	232.8
	B2KO Nicotine	3	-41.25
	B2KO Nicotine	4	-1.45
	B2KO Nicotine	5	-45.8
	B2KO Nicotine	6	-214.7
	Fig5.E - CPP individual preference score (s)
	experiment	mouse	390nm	520nm
	B2LinAChR	Prince1	319.75	274.3
	B2LinAChR	Prince2	3.95	709.55
	B2LinAChR	Prince3	394.5	-170.3
	B2LinAChR	Prince4	-52.8	-69.35
	B2LinAChR	Prince5	201.4	1.1
	B2LinAChR	Prince6	-432.15	14.55
	B2LinAChR	Prince7	-95.15	-22.65
	B2LinAChR	Nike1	-122.05	287.4
	B2LinAChR	Nike2	-313.55	357.4
	B2LinAChR	Nike3	22.55	352.4
	B2LinAChR	Nike4	219.15	438.1
	B2LinAChR	Nike5	-157.65	298.4
	B2LinAChR	Nike6	-248.8	48.95
	B2LinAChR	Nike7	13.9	662.5
